# Supplementary material for: Non-Pharmacological Interventions for Managing Apathy in Older Adults with Neurocognitive Disorders: A Systematic Review of Randomized Controlled Trials
Source: Brain Sci. 2026 Jun 29;16(7):687. doi: 10.3390/brainsci16070687 (PMC13406291; doi:10.3390/brainsci16070687)
Supplement: Supplementary file 1 [file brainsci-16-00687-s001.zip]

Archive with 1 entries (1 files):
- brainsci-4310037-supplementary.pdf
